# Supplementary material for: Clinical and laboratory characteristics of hidradenitis suppurativa in a Chinese cohort: a retrospective analysis of 197 cases
Source: Front Med (Lausanne). 2026 Jan 12;12:1721105. doi: 10.3389/fmed.2025.1721105 (PMC12832229; doi:10.3389/fmed.2025.1721105)
Supplement: Supplementary File 1 — Correlation analyses between clinical and laboratory parameters. [file Data_Sheet_1.csv]

Clinical_Variable	Lab_Variable	Correlation_Method	Correlation_Coefficient	CI_Lower	CI_Upper	P_Value	FDR-adjusted P-values
Gender	White Blood Cell Count	Spearman	-0.370915995			0.000215351	0.007954643
Gender	Lymphocyte Percentage	Spearman	0.240930503			0.018674202	0.132061536
Gender	Monocyte Percentage	Spearman	-0.086712093			0.403407094	0.686491591
Gender	Neutrophil Percentage	Spearman	-0.23573469			0.021462215	0.14016681
Gender	Absolute Lymphocyte Count	Spearman	-0.135199831			0.19144139	0.515983337
Gender	Absolute Monocyte Count	Spearman	-0.394216456			7.72405E-05	0.004540027
Gender	Absolute Neutrophil Count	Spearman	-0.361670717			0.000316784	0.008819923
Gender	Red Blood Cell Count	Spearman	-0.363431945			0.000294591	0.008819923
Gender	Hemoglobin	Spearman	-0.322545256			0.001433506	0.022372969
Gender	Hematocrit	Spearman	-0.324178316			0.001351157	0.02233631
Gender	Mean Corpuscular Volume	Spearman	-0.002311205			0.982265562	0.993316688
Gender	Mean Corpuscular Hemoglobin	Spearman	0.015024465			0.885097844	0.960101057
Gender	Mean Corpuscular Hemoglobin Concentration	Spearman	-0.056669773			0.585426764	0.800596007
Gender	Red Cell Distribution Width	Spearman	0.005205006			0.960073901	0.989224572
Gender	Platelet Count	Spearman	-0.144439715			0.162557327	0.464811768
Gender	Mean Platelet Volume	Spearman	-0.056463557			0.588823733	0.80073973
Gender	Large Platelet Ratio	Spearman	-0.070498055			0.499548993	0.753400613
Gender	Platelet Distribution Width	Spearman	-0.092259624			0.376474787	0.682884048
Gender	Eosinophil Percentage	Spearman	0.167710379			0.104263331	0.355840659
Gender	Basophil Percentage	Spearman	-0.035046347			0.735987922	0.878035855
Gender	Absolute Eosinophil Count	Spearman	0.016192613			0.876232513	0.960101057
Gender	Absolute Basophil Count	Spearman	-0.193426906			0.060365774	0.277682559
Gender	Total Protein	Spearman	-0.185566373			0.031178386	0.179275722
Gender	Albumin	Spearman	-0.045590707			0.599539058	0.809071841
Gender	Alanine Aminotransferase	Spearman	-0.204068961			0.0175938	0.13086784
Gender	Aspartate Aminotransferase	Spearman	-0.013232363			0.878932065	0.960101057
Gender	Blood Urea Nitrogen	Spearman	-0.105338907			0.224010681	0.55897005
Gender	Creatinine	Spearman	-0.288573917			0.000721118	0.012715714
Gender	Uric Acid	Spearman	-0.190544403			0.026852086	0.161417656
Gender	Glucose	Spearman	0.008935972			0.918380222	0.966874841
Gender	Total Cholesterol	Spearman	0.049188823			0.584398196	0.800596007
Gender	Triglycerides	Spearman	-0.057120854			0.512105664	0.757771105
Gender	Low Density Lipoprotein Cholesterol	Spearman	0.041351674			0.635215649	0.829101774
Gender	Total Bilirubin	Spearman	-0.144689895			0.094064884	0.338456692
Gender	High Density Lipoprotein Cholesterol	Spearman	0.239063947			0.032706172	0.182121734
Gender	Procalcitonin	Spearman	-0.044908871			0.850875984	0.943602139
Gender	Interleukin 6	Spearman	-0.532678508			0.010700915	0.09279974
Gender	Serum Amyloid A	Spearman	-0.549287203			0.012123693	0.1002099
Gender	C Reactive Protein	Spearman	-0.354284601			0.046650543	0.225655363
Gender	High Sensitivity C Rreactive Protein	Spearman	-0.404651319			0.076772544	0.29706739
Gender	Prothrombin Time	Spearman	-0.253983934			0.084940218	0.318676419
Gender	Activated Partial Thromboplastin Time	Spearman	0.03761201			0.801813884	0.912171063
Gender	Fibrinogen	Spearman	-0.272631881			0.063734226	0.278686155
Gender	Thrombin Time	Spearman	0.051782456			0.729586745	0.876710891
Age	White Blood Cell Count	Spearman	0.103463435			0.318392008	0.635582537
Age	Lymphocyte Percentage	Spearman	-0.101753874			0.326496901	0.643754158
Age	Monocyte Percentage	Spearman	-0.224203532			0.028945816	0.170137075
Age	Neutrophil Percentage	Spearman	0.090901812			0.380982281	0.682884048
Age	Absolute Lymphocyte Count	Spearman	-0.039214401			0.705950645	0.866468425
Age	Absolute Monocyte Count	Spearman	-0.05322006			0.608496195	0.813793642
Age	Absolute Neutrophil Count	Spearman	0.105428426			0.309237712	0.625593044
Age	Red Blood Cell Count	Spearman	-0.216755589			0.034870712	0.192152152
Age	Hemoglobin	Spearman	-0.15976056			0.121986163	0.398337533
Age	Hematocrit	Spearman	-0.22222153			0.030432543	0.17691006
Age	Mean Corpuscular Volume	Spearman	-0.121099214			0.242398918	0.577608233
Age	Mean Corpuscular Hemoglobin	Spearman	-0.064235381			0.536285391	0.76818658
Age	Mean Corpuscular Hemoglobin Concentration	Spearman	0.056327164			0.58769995	0.80073973
Age	Red Cell Distribution Width	Spearman	0.228190885			0.026140533	0.158946462
Age	Platelet Count	Spearman	0.100273318			0.333621707	0.646468436
Age	Mean Platelet Volume	Spearman	-0.141291441			0.174347015	0.487987148
Age	Large Platelet Ratio	Spearman	-0.106966604			0.304820291	0.625593044
Age	Platelet Distribution Width	Spearman	-0.078438558			0.452367682	0.734513008
Age	Eosinophil Percentage	Spearman	0.081131408			0.434454155	0.719660084
Age	Basophil Percentage	Spearman	-0.068014167			0.512530089	0.757771105
Age	Absolute Eosinophil Count	Spearman	0.126174304			0.223075521	0.55897005
Age	Absolute Basophil Count	Spearman	-0.053229875			0.608430003	0.813793642
Age	Total Protein	Spearman	-0.061858365			0.476013601	0.751675208
Age	Albumin	Spearman	-0.358423699			1.96806E-05	0.001735172
Age	Alanine Aminotransferase	Spearman	-0.112683622			0.1931766	0.51611324
Age	Aspartate Aminotransferase	Spearman	-0.067167078			0.438913893	0.720233034
Age	Blood Urea Nitrogen	Spearman	-0.040765483			0.638753113	0.830222106
Age	Creatinine	Spearman	-0.168261454			0.05196802	0.245456096
Age	Uric Acid	Spearman	-0.153495369			0.07549924	0.295845168
Age	Glucose	Spearman	0.233914724			0.006523524	0.065112155
Age	Total Cholesterol	Spearman	-0.061306586			0.495271716	0.753400613
Age	Triglycerides	Spearman	0.174598134			0.043621441	0.221882136
Age	Low Density Lipoprotein Cholesterol	Spearman	-0.024805515			0.776028597	0.904227154
Age	Total Bilirubin	Spearman	-0.080314299			0.354452581	0.674479912
Age	High Density Lipoprotein Cholesterol	Spearman	-0.142926751			0.205957124	0.536885974
Age	Procalcitonin	Spearman	0.023727347			0.920905734	0.966874841
Age	Interleukin 6	Spearman	-0.007082171			0.975046601	0.993316688
Age	Serum Amyloid A	Spearman	-0.149049473			0.530548837	0.766405451
Age	C Reactive Protein	Spearman	0.166942287			0.361123047	0.677425857
Age	High Sensitivity C Rreactive Protein	Spearman	-0.236624569			0.315167705	0.631529226
Age	Prothrombin Time	Spearman	-0.226492159			0.125791239	0.403294335
Age	Activated Partial Thromboplastin Time	Spearman	0.099551345			0.505558977	0.757511062
Age	Fibrinogen	Spearman	-0.03884003			0.795479794	0.911098833
Age	Thrombin Time	Spearman	0.151966624			0.307863963	0.625593044
Weight	White Blood Cell Count	Spearman	0.082650658			0.430917243	0.718639246
Weight	Lymphocyte Percentage	Pearson	0.094133792	-0.111716742	0.292238155	0.369446384	0.682884048
Weight	Monocyte Percentage	Pearson	0.017651342	-0.186728354	0.220566519	0.866635029	0.953548191
Weight	Neutrophil Percentage	Pearson	-0.089020958	-0.28751534	0.116805501	0.396124671	0.684015757
Weight	Absolute Lymphocyte Count	Pearson	0.316327129	0.120375678	0.488553754	0.002008167	0.027955799
Weight	Absolute Monocyte Count	Spearman	0.184329558			0.076934277	0.29706739
Weight	Absolute Neutrophil Count	Spearman	0.036072062			0.731392851	0.876710891
Weight	Red Blood Cell Count	Spearman	0.373933666			0.000222321	0.007954643
Weight	Hemoglobin	Spearman	0.314374106			0.002148357	0.028343208
Weight	Hematocrit	Spearman	0.385507978			0.000135617	0.006521947
Weight	Mean Corpuscular Volume	Spearman	0.0580418			0.58051624	0.800596007
Weight	Mean Corpuscular Hemoglobin	Spearman	-0.026976352			0.797426767	0.911098833
Weight	Mean Corpuscular Hemoglobin Concentration	Spearman	0.000512299			0.996111434	0.999891743
Weight	Red Cell Distribution Width	Spearman	-0.108621025			0.300012638	0.625593044
Weight	Platelet Count	Spearman	0.092294985			0.378911932	0.682884048
Weight	Mean Platelet Volume	Pearson	0.116355997	-0.090621064	0.313697447	0.269356851	0.603398695
Weight	Large Platelet Ratio	Spearman	0.077020553			0.46554947	0.746289909
Weight	Platelet Distribution Width	Spearman	0.092570004			0.380135409	0.682884048
Weight	Eosinophil Percentage	Spearman	-0.061992121			0.554980771	0.787090691
Weight	Basophil Percentage	Spearman	0.320022151			0.00176531	0.025239155
Weight	Absolute Eosinophil Count	Spearman	0.02830027			0.78771367	0.911098833
Weight	Absolute Basophil Count	Spearman	0.411342611			4.20259E-05	0.002778964
Weight	Total Protein	Spearman	0.092195711			0.291212163	0.621607768
Weight	Albumin	Spearman	0.075549222			0.387429765	0.684015757
Weight	Alanine Aminotransferase	Spearman	0.440315596			1.13581E-07	6.00842E-05
Weight	Aspartate Aminotransferase	Spearman	0.242682935			0.004884708	0.050666877
Weight	Blood Urea Nitrogen	Spearman	0.061226768			0.483868867	0.753400613
Weight	Creatinine	Spearman	0.055157767			0.529895478	0.766405451
Weight	Uric Acid	Spearman	0.349099028			3.81614E-05	0.002778964
Weight	Glucose	Spearman	0.179194645			0.039794089	0.208426466
Weight	Total Cholesterol	Spearman	0.115810938			0.200239415	0.526998263
Weight	Triglycerides	Spearman	0.36930478			1.31437E-05	0.001390601
Weight	Low Density Lipoprotein Cholesterol	Spearman	0.122006222			0.163430981	0.464811768
Weight	Total Bilirubin	Spearman	-0.021465095			0.806271294	0.913313735
Weight	High Density Lipoprotein Cholesterol	Spearman	-0.18775986			0.099732135	0.347248231
Weight	Procalcitonin	Spearman	-0.308469761			0.185756734	0.509146697
Weight	Interleukin 6	Spearman	-0.189586355			0.398091183	0.684015757
Weight	Serum Amyloid A	Spearman	-0.225438517			0.339246677	0.650222798
Weight	C Reactive Protein	Spearman	-0.114355007			0.533151618	0.766405451
Weight	High Sensitivity C Rreactive Protein	Spearman	-0.161801139			0.49554445	0.753400613
Weight	Prothrombin Time	Spearman	-0.045881107			0.762060256	0.897839366
Weight	Activated Partial Thromboplastin Time	Spearman	-0.145422058			0.334897663	0.646572496
Weight	Fibrinogen	Spearman	-0.14282258			0.34370109	0.656382227
Weight	Thrombin Time	Spearman	0.230376262			0.123490085	0.400107086
Height	White Blood Cell Count	Spearman	0.173991856			0.095321333	0.338456692
Height	Lymphocyte Percentage	Pearson	-0.001718536	-0.205354918	0.202060474	0.986956107	0.993316688
Height	Monocyte Percentage	Pearson	0.148972875	-0.056448439	0.342293563	0.154105673	0.455429614
Height	Neutrophil Percentage	Pearson	0.002654972	-0.201162098	0.206251695	0.979849671	0.993316688
Height	Absolute Lymphocyte Count	Pearson	0.241136489	0.039361723	0.42401644	0.019887841	0.134880359
Height	Absolute Monocyte Count	Spearman	0.293269762			0.004331468	0.047736384
Height	Absolute Neutrophil Count	Spearman	0.146026788			0.162508448	0.464811768
Height	Red Blood Cell Count	Spearman	0.370624623			0.000255209	0.008437836
Height	Hemoglobin	Spearman	0.351307842			0.000554768	0.011510607
Height	Hematocrit	Spearman	0.357501743			0.000434794	0.01030721
Height	Mean Corpuscular Volume	Spearman	0.036462309			0.728599209	0.876710891
Height	Mean Corpuscular Hemoglobin	Spearman	0.075882241			0.469724153	0.750707181
Height	Mean Corpuscular Hemoglobin Concentration	Spearman	0.150697365			0.149340193	0.44382563
Height	Red Cell Distribution Width	Spearman	0.017843252			0.865198621	0.953548191
Height	Platelet Count	Spearman	0.042645516			0.684830011	0.858471743
Height	Mean Platelet Volume	Pearson	0.040233988	-0.165950955	0.243048521	0.703360064	0.866468425
Height	Large Platelet Ratio	Spearman	-0.005614149			0.957641737	0.989224572
Height	Platelet Distribution Width	Spearman	-0.010231092			0.922890018	0.966874841
Height	Eosinophil Percentage	Spearman	-0.26396254			0.010568528	0.09279974
Height	Basophil Percentage	Spearman	0.129715014			0.21525249	0.552760036
Height	Absolute Eosinophil Count	Spearman	-0.196266753			0.059360738	0.275454652
Height	Absolute Basophil Count	Spearman	0.207977394			0.045449871	0.224700763
Height	Total Protein	Spearman	0.085218005			0.32942109	0.643754158
Height	Albumin	Spearman	0.207408275			0.016598616	0.125438114
Height	Alanine Aminotransferase	Spearman	0.280849481			0.001058474	0.01806234
Height	Aspartate Aminotransferase	Spearman	0.122000936			0.1618328	0.464811768
Height	Blood Urea Nitrogen	Spearman	0.040603775			0.642621324	0.833202648
Height	Creatinine	Spearman	0.262645878			0.002346445	0.029554028
Height	Uric Acid	Pearson	0.162676055	-0.007765785	0.323932563	0.061366589	0.277770372
Height	Glucose	Spearman	-0.039352901			0.654150515	0.841960152
Height	Total Cholesterol	Spearman	0.008767522			0.923009064	0.966874841
Height	Triglycerides	Spearman	0.049846044			0.57031102	0.795976034
Height	Low Density Lipoprotein Cholesterol	Pearson	-0.076691323	-0.244361545	0.095431697	0.382105252	0.682884048
Height	Total Bilirubin	Spearman	0.148118172			0.088857341	0.324176092
Height	High Density Lipoprotein Cholesterol	Spearman	0.117397055			0.306011038	0.625593044
Height	Procalcitonin	Spearman	0.006991886			0.976660837	0.993316688
Height	Interleukin 6	Spearman	0.251564209			0.258751798	0.593009516
Height	Serum Amyloid A	Spearman	0.28837386			0.217572132	0.554530653
Height	C Reactive Protein	Spearman	0.116728225			0.524630384	0.766405451
Height	High Sensitivity C Rreactive Protein	Spearman	0.070970789			0.766215099	0.898731236
Height	Prothrombin Time	Spearman	0.123801757			0.412377601	0.696957671
Height	Activated Partial Thromboplastin Time	Spearman	-0.025381865			0.86702586	0.953548191
Height	Fibrinogen	Spearman	0.169196511			0.260973489	0.595064551
Height	Thrombin Time	Spearman	0.050461286			0.739105148	0.878621625
BMI	White Blood Cell Count	Spearman	0.001622692			0.987683512	0.993316688
BMI	Lymphocyte Percentage	Pearson	0.106587401	-0.099276434	0.303701484	0.309205745	0.625593044
BMI	Monocyte Percentage	Pearson	-0.04967326	-0.250843286	0.155609604	0.636323857	0.829101774
BMI	Neutrophil Percentage	Pearson	-0.101743928	-0.299249924	0.104122393	0.331830258	0.645361052
BMI	Absolute Lymphocyte Count	Pearson	0.242305866	0.04060168	0.425034556	0.019278737	0.13244743
BMI	Absolute Monocyte Count	Spearman	0.060417195			0.565096414	0.792933695
BMI	Absolute Neutrophil Count	Spearman	-0.033621188			0.749016596	0.885121084
BMI	Red Blood Cell Count	Spearman	0.228761584			0.027412336	0.162933998
BMI	Hemoglobin	Spearman	0.170227875			0.102817336	0.353184224
BMI	Hematocrit	Spearman	0.245258031			0.01781188	0.13086784
BMI	Mean Corpuscular Volume	Spearman	0.028662456			0.785062025	0.911098833
BMI	Mean Corpuscular Hemoglobin	Spearman	-0.087209586			0.405843961	0.688113639
BMI	Mean Corpuscular Hemoglobin Concentration	Spearman	-0.084233785			0.4221118	0.711137395
BMI	Red Cell Distribution Width	Spearman	-0.10863158			0.299965396	0.625593044
BMI	Platelet Count	Spearman	0.091946476			0.380722337	0.682884048
BMI	Mean Platelet Volume	Pearson	0.116121007	-0.090857311	0.313482664	0.270331741	0.603398695
BMI	Large Platelet Ratio	Spearman	0.059714376			0.571778626	0.795976034
BMI	Platelet Distribution Width	Spearman	0.078572259			0.456582243	0.73862999
BMI	Eosinophil Percentage	Spearman	0.023161002			0.82558665	0.929224123
BMI	Basophil Percentage	Spearman	0.295315093			0.004055836	0.045649727
BMI	Absolute Eosinophil Count	Spearman	0.091146044			0.384900093	0.684015757
BMI	Absolute Basophil Count	Spearman	0.358743185			0.000413823	0.01030721
BMI	Total Protein	Spearman	0.068703391			0.431998639	0.718639246
BMI	Albumin	Spearman	0.022552594			0.796664001	0.911098833
BMI	Alanine Aminotransferase	Spearman	0.405654157			1.27256E-06	0.000336592
BMI	Aspartate Aminotransferase	Spearman	0.25433512			0.003134936	0.036852911
BMI	Blood Urea Nitrogen	Spearman	0.052278969			0.550087993	0.782248786
BMI	Creatinine	Spearman	-0.049079859			0.576258371	0.800106767
BMI	Uric Acid	Pearson	0.300138934	0.13690695	0.447502088	0.00044814	0.01030721
BMI	Glucose	Spearman	0.217850849			0.012096227	0.1002099
BMI	Total Cholesterol	Pearson	0.09213858	-0.085568127	0.264163698	0.30877892	0.625593044
BMI	Triglycerides	Spearman	0.396684879			2.49073E-06	0.000439199
BMI	Low Density Lipoprotein Cholesterol	Pearson	0.12664624	-0.045204441	0.291216651	0.147883303	0.441978911
BMI	Total Bilirubin	Spearman	-0.059481067			0.496443354	0.753400613
BMI	High Density Lipoprotein Cholesterol	Spearman	-0.210805663			0.0639391	0.278686155
BMI	Procalcitonin	Spearman	-0.203935501			0.388457299	0.684015757
BMI	Interleukin 6	Spearman	-0.320339034			0.146100738	0.439132331
BMI	Serum Amyloid A	Spearman	-0.340140816			0.14227285	0.43254217
BMI	C Reactive Protein	Spearman	-0.144114421			0.431328498	0.718639246
BMI	High Sensitivity C Rreactive Protein	Spearman	-0.233082707			0.322678025	0.641716824
BMI	Prothrombin Time	Spearman	-0.10828577			0.473788577	0.751644164
BMI	Activated Partial Thromboplastin Time	Spearman	-0.178424901			0.235471643	0.573903524
BMI	Fibrinogen	Spearman	-0.266160871			0.073789522	0.295845168
BMI	Thrombin Time	Spearman	0.270750602			0.068767749	0.291025114
Smoking	White Blood Cell Count	Spearman	-0.279360282			0.008392407	0.077887424
Smoking	Lymphocyte Percentage	Spearman	0.083407452			0.439764216	0.720233034
Smoking	Monocyte Percentage	Spearman	0.134151809			0.212726518	0.548938186
Smoking	Neutrophil Percentage	Spearman	-0.070404305			0.514519122	0.757771105
Smoking	Absolute Lymphocyte Count	Spearman	-0.17892165			0.095330902	0.338456692
Smoking	Absolute Monocyte Count	Spearman	-0.160170331			0.136042991	0.423333777
Smoking	Absolute Neutrophil Count	Spearman	-0.208957857			0.050725212	0.241744481
Smoking	Red Blood Cell Count	Spearman	-0.070406785			0.51450427	0.757771105
Smoking	Hemoglobin	Spearman	-0.073129702			0.498332347	0.753400613
Smoking	Hematocrit	Spearman	-0.09014299			0.403589574	0.686491591
Smoking	Mean Corpuscular Volume	Spearman	0.003587544			0.973536591	0.993316688
Smoking	Mean Corpuscular Hemoglobin	Spearman	0.040813702			0.705765276	0.866468425
Smoking	Mean Corpuscular Hemoglobin Concentration	Spearman	0.0417359			0.6994317	0.866468425
Smoking	Red Cell Distribution Width	Spearman	0.054322154			0.615194775	0.815634176
Smoking	Platelet Count	Spearman	-0.079369161			0.462300688	0.743334541
Smoking	Mean Platelet Volume	Spearman	0.021151417			0.845819231	0.94001454
Smoking	Large Platelet Ratio	Spearman	0.02020605			0.852631045	0.943602139
Smoking	Platelet Distribution Width	Spearman	0.010565528			0.922626336	0.966874841
Smoking	Eosinophil Percentage	Spearman	-0.111311442			0.30184898	0.625593044
Smoking	Basophil Percentage	Spearman	-0.042175856			0.69641731	0.866468425
Smoking	Absolute Eosinophil Count	Spearman	-0.192541499			0.072299038	0.295845168
Smoking	Absolute Basophil Count	Spearman	-0.113935213			0.290524655	0.621607768
Smoking	Total Protein	Spearman	0.002601198			0.976845275	0.993316688
Smoking	Albumin	Spearman	0.097342982			0.276268027	0.606414051
Smoking	Alanine Aminotransferase	Spearman	-0.004334758			0.961423388	0.989224572
Smoking	Aspartate Aminotransferase	Spearman	0.130261196			0.144377572	0.436432776
Smoking	Blood Urea Nitrogen	Spearman	-0.067230319			0.452648848	0.734513008
Smoking	Creatinine	Spearman	-0.123606917			0.166198699	0.467654849
Smoking	Uric Acid	Spearman	-0.134812752			0.130750651	0.414174218
Smoking	Glucose	Spearman	-0.056739			0.528004603	0.766405451
Smoking	Total Cholesterol	Spearman	-0.011777054			0.899277515	0.960101057
Smoking	Triglycerides	Spearman	-0.144193519			0.107208638	0.361231652
Smoking	Low Density Lipoprotein Cholesterol	Spearman	-0.070109816			0.435333132	0.719660084
Smoking	Total Bilirubin	Spearman	-0.012572198			0.888433904	0.960101057
Smoking	High Density Lipoprotein Cholesterol	Spearman	0.434553224			0.000122303	0.006469855
Smoking	Procalcitonin	Spearman	-0.360059519			0.118904234	0.390685342
Smoking	Interleukin 6	Spearman	-0.074511519			0.741741472	0.879778562
Smoking	Serum Amyloid A	Spearman	-0.266905605			0.255300396	0.593009516
Smoking	C Reactive Protein	Spearman	-0.133332271			0.474573064	0.751644164
Smoking	High Sensitivity C Rreactive Protein	Spearman	-0.283327046			0.254578879	0.593009516
Smoking	Prothrombin Time	Spearman	0.009588428			0.951340005	0.988720752
Smoking	Activated Partial Thromboplastin Time	Spearman	-0.069010601			0.660137848	0.845551868
Smoking	Fibrinogen	Spearman	0.053662752			0.732525924	0.876710891
Smoking	Thrombin Time	Spearman	-0.019200823			0.902733313	0.960101057
Family History	White Blood Cell Count	Spearman	-0.294346492			0.005651204	0.057490135
Family History	Lymphocyte Percentage	Spearman	0.096612888			0.373360675	0.682884048
Family History	Monocyte Percentage	Spearman	0.230060079			0.032059826	0.182121734
Family History	Neutrophil Percentage	Spearman	-0.145203149			0.179628575	0.497505319
Family History	Absolute Lymphocyte Count	Spearman	-0.118645784			0.273727319	0.605918676
Family History	Absolute Monocyte Count	Spearman	-0.067836242			0.532428993	0.766405451
Family History	Absolute Neutrophil Count	Spearman	-0.25931515			0.015291926	0.120324366
Family History	Red Blood Cell Count	Spearman	0.215264217			0.045247014	0.224700763
Family History	Hemoglobin	Spearman	0.170705634			0.113916089	0.381402603
Family History	Hematocrit	Spearman	0.200595297			0.062469298	0.277770372
Family History	Mean Corpuscular Volume	Spearman	0.120911213			0.264605652	0.599565968
Family History	Mean Corpuscular Hemoglobin	Spearman	0.062723634			0.563835486	0.792933695
Family History	Mean Corpuscular Hemoglobin Concentration	Spearman	-0.057106447			0.599320177	0.809071841
Family History	Red Cell Distribution Width	Spearman	-0.093329348			0.38989597	0.684015757
Family History	Platelet Count	Spearman	-0.229378713			0.032586616	0.182121734
Family History	Mean Platelet Volume	Spearman	0.20175617			0.062485207	0.277770372
Family History	Large Platelet Ratio	Spearman	0.204969742			0.058337987	0.27310438
Family History	Platelet Distribution Width	Spearman	0.185449986			0.087360343	0.320927928
Family History	Eosinophil Percentage	Spearman	0.04807173			0.658377965	0.845344523
Family History	Basophil Percentage	Spearman	0.14041996			0.194547152	0.517163032
Family History	Absolute Eosinophil Count	Spearman	-0.040156233			0.71191605	0.868813095
Family History	Absolute Basophil Count	Spearman	0.039472291			0.716612811	0.869468296
Family History	Total Protein	Spearman	-0.026441584			0.76883477	0.899808835
Family History	Albumin	Spearman	-0.036559171			0.684432771	0.858471743
Family History	Alanine Aminotransferase	Spearman	0.060652371			0.499893412	0.753400613
Family History	Aspartate Aminotransferase	Spearman	-0.011923241			0.894581791	0.960101057
Family History	Blood Urea Nitrogen	Spearman	-0.11049883			0.218038518	0.554530653
Family History	Creatinine	Spearman	0.012081024			0.893625674	0.960101057
Family History	Uric Acid	Spearman	0.055469073			0.537294961	0.76818658
Family History	Glucose	Spearman	-0.010915306			0.903838046	0.960101057
Family History	Total Cholesterol	Spearman	-0.110759828			0.232466405	0.573903524
Family History	Triglycerides	Spearman	-0.133420623			0.137983509	0.424379512
Family History	Low Density Lipoprotein Cholesterol	Spearman	-0.05909142			0.512727068	0.757771105
Family History	Total Bilirubin	Spearman	-0.099543443			0.267433032	0.602008824
Family History	High Density Lipoprotein Cholesterol	Spearman	-0.060304805			0.614819407	0.815634176
Family History	Procalcitonin	Spearman	0			1	1
Family History	Interleukin 6	Spearman	-0.250566873			0.300822247	0.625593044
Family History	Serum Amyloid A	Spearman	-0.443136138			0.074828416	0.295845168
Family History	C Reactive Protein	Spearman	-0.34678717			0.065325299	0.278686155
Family History	High Sensitivity C Rreactive Protein	Spearman	-0.230697396			0.32779549	0.643754158
Family History	Prothrombin Time	Spearman	0.038553371			0.806105749	0.913313735
Family History	Activated Partial Thromboplastin Time	Spearman	-0.07466329			0.634189819	0.829101774
Family History	Fibrinogen	Spearman	-0.057792924			0.712788059	0.868813095
Family History	Thrombin Time	Spearman	-0.166374673			0.286289432	0.620684874
Age Of Onset	White Blood Cell Count	Spearman	-0.072955184			0.494385463	0.753400613
Age Of Onset	Lymphocyte Percentage	Spearman	0.149328839			0.160097128	0.464811768
Age Of Onset	Monocyte Percentage	Spearman	0.01296682			0.903453742	0.960101057
Age Of Onset	Neutrophil Percentage	Spearman	-0.175222114			0.098560429	0.347248231
Age Of Onset	Absolute Lymphocyte Count	Spearman	0.134153697			0.207449202	0.537944254
Age Of Onset	Absolute Monocyte Count	Spearman	-0.015851946			0.882112396	0.960101057
Age Of Onset	Absolute Neutrophil Count	Spearman	-0.126488176			0.23484255	0.573903524
Age Of Onset	Red Blood Cell Count	Spearman	0.054611296			0.609191459	0.813793642
Age Of Onset	Hemoglobin	Spearman	0.05660032			0.596197201	0.808687998
Age Of Onset	Hematocrit	Spearman	0.053135533			0.618911828	0.816511089
Age Of Onset	Mean Corpuscular Volume	Spearman	-0.044487423			0.677152845	0.858471743
Age Of Onset	Mean Corpuscular Hemoglobin	Spearman	-0.075371617			0.480158265	0.752834748
Age Of Onset	Mean Corpuscular Hemoglobin Concentration	Spearman	-0.095969502			0.368227113	0.682884048
Age Of Onset	Red Cell Distribution Width	Spearman	0.058929073			0.581143344	0.800596007
Age Of Onset	Platelet Count	Spearman	-0.097894391			0.358653871	0.675188248
Age Of Onset	Mean Platelet Volume	Spearman	0.013444571			0.900485202	0.960101057
Age Of Onset	Large Platelet Ratio	Spearman	0.037916683			0.724256789	0.876710891
Age Of Onset	Platelet Distribution Width	Spearman	0.043098044			0.688401845	0.860909163
Age Of Onset	Eosinophil Percentage	Spearman	0.159973459			0.132029904	0.415708109
Age Of Onset	Basophil Percentage	Spearman	0.178115848			0.093036263	0.337097144
Age Of Onset	Absolute Eosinophil Count	Spearman	0.147302877			0.165907465	0.467654849
Age Of Onset	Absolute Basophil Count	Spearman	0.16331515			0.12404076	0.400107086
Age Of Onset	Total Protein	Spearman	-0.156729398			0.074952791	0.295845168
Age Of Onset	Albumin	Spearman	-0.200780667			0.021991267	0.140911262
Age Of Onset	Alanine Aminotransferase	Spearman	-0.036522282			0.679948121	0.858471743
Age Of Onset	Aspartate Aminotransferase	Spearman	0.011062226			0.9005913	0.960101057
Age Of Onset	Blood Urea Nitrogen	Spearman	-0.007451576			0.932943825	0.974455847
Age Of Onset	Creatinine	Spearman	-0.217934937			0.013098841	0.104989198
Age Of Onset	Uric Acid	Spearman	-0.051383494			0.561518609	0.792776292
Age Of Onset	Glucose	Spearman	0.297256739			0.000623929	0.011787804
Age Of Onset	Total Cholesterol	Spearman	0.043547451			0.635303956	0.829101774
Age Of Onset	Triglycerides	Spearman	0.123707361			0.162491495	0.464811768
Age Of Onset	Low Density Lipoprotein Cholesterol	Spearman	0.090109896			0.309840033	0.625593044
Age Of Onset	Total Bilirubin	Spearman	-0.025612306			0.77238836	0.901972279
Age Of Onset	High Density Lipoprotein Cholesterol	Spearman	-0.044711469			0.699409677	0.866468425
Age Of Onset	Procalcitonin	Spearman	-0.09716202			0.683633674	0.858471743
Age Of Onset	Interleukin 6	Spearman	-0.230857832			0.301295056	0.625593044
Age Of Onset	Serum Amyloid A	Spearman	-0.44958418			0.046723772	0.225655363
Age Of Onset	C Reactive Protein	Spearman	-0.168014901			0.366275878	0.682884048
Age Of Onset	High Sensitivity C Rreactive Protein	Spearman	-0.137753365			0.585691218	0.800596007
Age Of Onset	Prothrombin Time	Spearman	-0.110016343			0.471874438	0.751644164
Age Of Onset	Activated Partial Thromboplastin Time	Spearman	-0.169654412			0.265214436	0.599565968
Age Of Onset	Fibrinogen	Spearman	-0.104694858			0.493700002	0.753400613
Age Of Onset	Thrombin Time	Spearman	-0.07513258			0.623768693	0.820829946
Diagnostic Delay	White Blood Cell Count	Spearman	0.109755526			0.289688421	0.621607768
Diagnostic Delay	Lymphocyte Percentage	Spearman	-0.087837682			0.397307455	0.684015757
Diagnostic Delay	Monocyte Percentage	Spearman	-0.067507208			0.51568544	0.757771105
Diagnostic Delay	Neutrophil Percentage	Spearman	0.076950147			0.458579266	0.739598877
Diagnostic Delay	Absolute Lymphocyte Count	Spearman	-0.02610621			0.801716571	0.912171063
Diagnostic Delay	Absolute Monocyte Count	Spearman	0.051676894			0.618943189	0.816511089
Diagnostic Delay	Absolute Neutrophil Count	Spearman	0.101411533			0.328135625	0.643754158
Diagnostic Delay	Red Blood Cell Count	Spearman	-0.318889426			0.001634589	0.024019371
Diagnostic Delay	Hemoglobin	Spearman	-0.183250975			0.075477847	0.295845168
Diagnostic Delay	Hematocrit	Spearman	-0.237221666			0.020630078	0.138143181
Diagnostic Delay	Mean Corpuscular Volume	Spearman	-0.011556441			0.91149675	0.966296153
Diagnostic Delay	Mean Corpuscular Hemoglobin	Spearman	0.026966786			0.79532096	0.911098833
Diagnostic Delay	Mean Corpuscular Hemoglobin Concentration	Spearman	0.087849241			0.397245102	0.684015757
Diagnostic Delay	Red Cell Distribution Width	Spearman	0.13306375			0.198617412	0.525343056
Diagnostic Delay	Platelet Count	Spearman	0.204409717			0.046922665	0.225655363
Diagnostic Delay	Mean Platelet Volume	Spearman	-0.231829822			0.024555536	0.154641409
Diagnostic Delay	Large Platelet Ratio	Spearman	-0.213635692			0.038687546	0.205374967
Diagnostic Delay	Platelet Distribution Width	Spearman	-0.193513913			0.061652046	0.277770372
Diagnostic Delay	Eosinophil Percentage	Spearman	0.101067629			0.329787102	0.643754158
Diagnostic Delay	Basophil Percentage	Spearman	-0.021001593			0.839908419	0.94001454
Diagnostic Delay	Absolute Eosinophil Count	Spearman	0.119326778			0.249412536	0.589014426
Diagnostic Delay	Absolute Basophil Count	Spearman	0.002208335			0.983054788	0.993316688
Diagnostic Delay	Total Protein	Spearman	0.001966742			0.981938233	0.993316688
Diagnostic Delay	Albumin	Spearman	-0.292245449			0.000582977	0.011510607
Diagnostic Delay	Alanine Aminotransferase	Spearman	-0.059391616			0.493813731	0.753400613
Diagnostic Delay	Aspartate Aminotransferase	Spearman	-0.035664458			0.681321189	0.858471743
Diagnostic Delay	Blood Urea Nitrogen	Spearman	-0.033300934			0.701400739	0.866468425
Diagnostic Delay	Creatinine	Spearman	-0.023125406			0.790837329	0.911098833
Diagnostic Delay	Uric Acid	Spearman	-0.116667206			0.177802561	0.495039761
Diagnostic Delay	Glucose	Spearman	0.098536433			0.257334199	0.593009516
Diagnostic Delay	Total Cholesterol	Spearman	0.004169219			0.963044715	0.989224572
Diagnostic Delay	Triglycerides	Spearman	0.098389931			0.25804579	0.593009516
Diagnostic Delay	Low Density Lipoprotein Cholesterol	Spearman	-0.001440309			0.986822268	0.993316688
Diagnostic Delay	Total Bilirubin	Spearman	-0.075085541			0.386750555	0.684015757
Diagnostic Delay	High Density Lipoprotein Cholesterol	Spearman	-0.185340366			0.099776429	0.347248231
Diagnostic Delay	Procalcitonin	Spearman	0.282904124			0.226815079	0.563310688
Diagnostic Delay	Interleukin 6	Spearman	0.272625967			0.219633181	0.555913649
Diagnostic Delay	Serum Amyloid A	Spearman	0.362533833			0.116206369	0.384207306
Diagnostic Delay	C Reactive Protein	Spearman	0.320360249			0.07384406	0.295845168
Diagnostic Delay	High Sensitivity C Rreactive Protein	Spearman	0.03107336			0.89652907	0.960101057
Diagnostic Delay	Prothrombin Time	Spearman	-0.064917935			0.664630878	0.847204179
Diagnostic Delay	Activated Partial Thromboplastin Time	Spearman	0.30241188			0.038823245	0.205374967
Diagnostic Delay	Fibrinogen	Spearman	-0.022563916			0.880335406	0.960101057
Diagnostic Delay	Thrombin Time	Spearman	0.265561374			0.071212506	0.295845168
Hurley Stage	White Blood Cell Count	Spearman	0.378887673			0.000180333	0.007949696
Hurley Stage	Lymphocyte Percentage	Spearman	-0.324598164			0.001501489	0.022693933
Hurley Stage	Monocyte Percentage	Spearman	-0.092471315			0.377997934	0.682884048
Hurley Stage	Neutrophil Percentage	Spearman	0.314347477			0.002150328	0.028343208
Hurley Stage	Absolute Lymphocyte Count	Spearman	0.031377517			0.765264461	0.898731236
Hurley Stage	Absolute Monocyte Count	Spearman	0.261668638			0.011289067	0.096321234
Hurley Stage	Absolute Neutrophil Count	Spearman	0.373588679			0.000225557	0.007954643
Hurley Stage	Red Blood Cell Count	Spearman	-0.060899871			0.561986975	0.792776292
Hurley Stage	Hemoglobin	Spearman	-0.238598588			0.021266838	0.14016681
Hurley Stage	Hematocrit	Spearman	-0.186926874			0.072792978	0.295845168
Hurley Stage	Mean Corpuscular Volume	Spearman	-0.258199225			0.012460309	0.101407747
Hurley Stage	Mean Corpuscular Hemoglobin	Spearman	-0.304440119			0.00300745	0.036157748
Hurley Stage	Mean Corpuscular Hemoglobin Concentration	Spearman	-0.268176635			0.009349118	0.083825144
Hurley Stage	Red Cell Distribution Width	Spearman	0.187605144			0.071741587	0.295845168
Hurley Stage	Platelet Count	Spearman	0.36590855			0.000309876	0.008819923
Hurley Stage	Mean Platelet Volume	Spearman	-0.232985009			0.025416536	0.158180562
Hurley Stage	Large Platelet Ratio	Spearman	-0.238400033			0.02210895	0.140911262
Hurley Stage	Platelet Distribution Width	Spearman	-0.212465864			0.042020689	0.217930826
Hurley Stage	Eosinophil Percentage	Spearman	-0.038308527			0.715431341	0.869468296
Hurley Stage	Basophil Percentage	Spearman	0.113367578			0.279259785	0.610448041
Hurley Stage	Absolute Eosinophil Count	Spearman	0.12325015			0.23919555	0.573903524
Hurley Stage	Absolute Basophil Count	Spearman	0.306819604			0.002777504	0.03416976
Hurley Stage	Total Protein	Spearman	0.381414037			6.41547E-06	0.000848446
Hurley Stage	Albumin	Spearman	-0.204119464			0.018893692	0.132061536
Hurley Stage	Alanine Aminotransferase	Spearman	-0.180192606			0.038685174	0.205374967
Hurley Stage	Aspartate Aminotransferase	Spearman	-0.245613442			0.004530315	0.047930736
Hurley Stage	Blood Urea Nitrogen	Spearman	-0.160944816			0.065246489	0.278686155
Hurley Stage	Creatinine	Spearman	0.011139502			0.899510775	0.960101057
Hurley Stage	Uric Acid	Spearman	0.049853232			0.570255361	0.795976034
Hurley Stage	Glucose	Spearman	0.03750852			0.670588945	0.852744115
Hurley Stage	Total Cholesterol	Spearman	0.05754245			0.525557289	0.766405451
Hurley Stage	Triglycerides	Spearman	0.078061619			0.375484763	0.682884048
Hurley Stage	Low Density Lipoprotein Cholesterol	Spearman	0.089556378			0.309038615	0.625593044
Hurley Stage	Total Bilirubin	Spearman	-0.295288831			0.000587498	0.011510607
Hurley Stage	High Density Lipoprotein Cholesterol	Spearman	-0.125161918			0.274897459	0.605919816
Hurley Stage	Procalcitonin	Spearman	-0.469426059			0.042587457	0.218725869
Hurley Stage	Interleukin 6	Spearman	0.211641058			0.357067922	0.674603323
Hurley Stage	C Reactive Protein	Spearman	0.276036306			0.13280656	0.415708109
Hurley Stage	High Sensitivity C Rreactive Protein	Spearman	0.532290647			0.018972924	0.132061536
Hurley Stage	Prothrombin Time	Spearman	0			1	1
Hurley Stage	Activated Partial Thromboplastin Time	Spearman	-0.040275317			0.792798154	0.911098833
Hurley Stage	Fibrinogen	Spearman	0.314619813			0.035297886	0.192500841
Hurley Stage	Thrombin Time	Spearman	-0.178910454			0.239630157	0.573903524
