# Supplementary material for: Clinical and laboratory characteristics of hidradenitis suppurativa in a Chinese cohort: a retrospective analysis of 197 cases
Source: Front Med (Lausanne). 2026 Jan 12;12:1721105. doi: 10.3389/fmed.2025.1721105 (PMC12832229; doi:10.3389/fmed.2025.1721105)
Supplement: Supplementary File 2 — Univariate logistic regression results. [file Data_Sheet_2.csv]

Predictor	OR	lower_CI	upper_CI	estimate	std.error	p.value	FDR-adjusted P-values
Gender	0.379245283018868	0.157114343788096	0.915428733140013	-0.969572098	0.449596599922906	0.0310416892220325	0.0753982974093624
Smoking	0.61088011088012	0.342902684324995	1.08828109818826	-0.492854557	0.294619405257794	0.0943565048865776	0.18752940941438
Family History	1.03235653235653	0.526231360385633	2.02526890286086	0.0318440844855593	0.343805305506713	0.926203519986527	0.957111373199699
Age	1.02840350379959	0.998790037012006	1.0588949903738	0.0280076034434581	0.0149072954222808	0.0602738522212712	0.132604511902383
Weight	1.01303010841958	0.998291937280136	1.02798586489696	0.0129459468580022	0.00747728060214469	0.0833856139710051	0.162752407427717
Height	6.97209481468376	0.154033755430759	315.58086712228	1.94191572691754	1.94515267163065	0.318116508925515	0.503289884630451
BMI	1.04243236724368	0.989045864914436	1.09870055457061	0.0415567970406766	0.0268221277732224	0.121298203105502	0.227128977809254
Age Of Onset	1.04627747713232	0.994620815372756	1.1006169810996	0.0452386049687609	0.0258328109710279	0.0799102230337915	0.162752407427717
Diagnostic Delay	1.02595694520528	0.991386169331692	1.06173324379188	0.0256257821305274	0.0174882276874218	0.142834687524202	0.231762605299067
White Blood Cell Count	1.24955419293955	1.07927276931227	1.44670163603566	0.222786842052662	0.0747445864664657	0.00287644990765368	0.0170357014827854
Lymphocyte Percentage	0.925570306723273	0.875152928049047	0.97889222012613	-0.077345184	0.028577270068572	0.00679908338831807	0.0284757562387873
Monocyte Percentage	0.785762680548885	0.574576152506514	1.07457120775017	-0.241100465	0.159705189175301	0.131130315718566	0.231762605299067
Neutrophil Percentage	1.07065820311485	1.01783616603749	1.12622151397879	0.0682736024488404	0.0258135889627956	0.0081722162821609	0.0284757562387873
Absolute Lymphocyte Count	1.11497700938936	0.63583442211242	1.95518469625579	0.108833785317762	0.286556570125167	0.704094918640206	0.778931851757795
Absolute Monocyte Count	15.8303710036062	1.34787644346628	185.922565326059	2.76193031035904	1.25683671490792	0.0279829611891126	0.0542329196285239
Absolute Neutrophil Count	1.26366052862945	1.07977848685406	1.47885696099433	0.234012690531246	0.0802330485697651	0.00353798847047252	0.0174009778007716
Red Blood Cell Count	0.756335297853981	0.307083250779324	1.86282736465803	-0.279270485	0.459880565067647	0.543673454292212	0.671692679927164
Hemoglobin	0.973894876871179	0.952115974437741	0.996171954531103	-0.02645191	0.0115390404425075	0.0218835006210458	0.0467180813279631
Hematocrit	0.919109642142959	0.845639714449327	0.998962702254659	-0.084349858	0.0425061335250826	0.0472094671628539	0.0981637381837925
Mean Corpuscular Volume	0.905628691439209	0.837702407557036	0.979062874069693	-0.09912589	0.0397788132784271	0.0127052228581365	0.0284757562387873
Mean Corpuscular Hemoglobin	0.770285095880003	0.639429049969964	0.927920195309764	-0.260994578	0.0949923632371169	0.00600456095810179	0.0198888763108538
Mean Corpuscular Hemoglobin Concentration	0.956531660427776	0.923724809983337	0.990503673293373	-0.04444139	0.0178059622618213	0.0125648176178546	0.0284757562387873
Red Cell Distribution Width	1.37474816282347	1.03212140616264	1.83111453740035	0.318270560033529	0.146252172583128	0.0295420557038521	0.0393852461789034
Platelet Count	1.00674365738194	1.00207771130816	1.01143132936831	0.00672102063714854	0.00237013509491347	0.00457236509441701	0.0170357014827854
Mean Platelet Volume	0.65024443568546	0.403904005114684	1.04682751541384	-0.430406932	0.242944443099274	0.0764564967660582	0.162752407427717
Large Platelet Ratio	0.947562844331643	0.891238760126165	1.0074464712809	-0.053862018	0.0312657657850148	0.0849399951107572	0.162752407427717
Platelet Distribution Width	0.846677508578548	0.678801235990696	1.05607174165871	-0.166435402	0.112750776767943	0.13990757268305	0.231762605299067
Eosinophil Percentage	1.00067653492106	0.730848105405663	1.37012536549685	0.00067630617447275	0.160319355684146	0.996634139076837	0.999999809769497
Basophil Percentage	2.74254799545573	0.435982874131597	17.2519838591365	1.00888741363608	0.938285576303738	0.282264796006928	0.446385049437097
Absolute Eosinophil Count	6.10334019887796	0.346908729727521	107.379141517996	1.80883619490211	1.46302538533511	0.216322205133498	0.339433672333807
Absolute Basophil Count	28812962915.9283	188.733239815629	4398731420102027264	24.0840912240706	9.61416154875656	0.0122429193343776	0.0284757562387873
Total Protein	1.17103393134908	1.08651924363829	1.26212257757987	0.157887060582692	0.0382182798158683	3.60886632652814e-05	0.000186949137987616
Albumin	0.880213219528381	0.794492863215376	0.97518221711513	-0.127591106	0.0522755968586048	0.0146572297490292	0.0331985186357784
Alanine Aminotransferase	0.980431333954235	0.965073495371821	0.996033571752932	-0.019762667	0.00805528167087794	0.0141520724039436	0.0284757562387873
Aspartate Aminotransferase	0.952829929517308	0.918303425623842	0.988654565855717	-0.048318849	0.0188309003621101	0.0102898377252287	0.0221488239248987
Blood Urea Nitrogen	1.00739722808959	0.981536564544173	1.03393924569064	0.0073700027766762	0.0132683749989123	0.578582577709691	0.635889866197141
Creatinine	0.998250465992391	0.972423967664572	1.02476288737235	-0.001751066	0.0133736340134596	0.895827350474382	0.957111373199699
Uric Acid	1.00098348445887	0.997432840136221	1.0045467683043	0.000983001154886143	0.00181299072647351	0.587681653609459	0.705984780379887
Glucose	1.00522714680294	0.987715886994437	1.02304886453171	0.00521353269245614	0.00896618318975866	0.560926275099401	0.602833081021884
Total Cholesterol	1.07618137347758	0.744178140195762	1.55630256529091	0.0734190102459979	0.188211146585824	0.696471081148689	0.778931851757795
Triglycerides	1.14707129739292	0.800894624359347	1.64287850271837	0.137211996104594	0.183284638662978	0.454081504738208	0.602833081021884
Low Density Lipoprotein Cholesterol	1.18429170712494	0.774016942696477	1.81203636535241	0.16914488037759	0.216993059296351	0.435688519308964	0.602833081021884
Total Bilirubin	0.895816022808925	0.824305128747429	0.973530697231761	-0.110020219	0.0424460698787889	0.0095419734664574	0.0284757562387873
High Density Lipoprotein Cholesterol	1.05053245286628	0.891719937738731	1.23762897723678	0.0492971336065889	0.0836226022718858	0.555513004045726	0.627016961703624
Procalcitonin	5.8616492347623e-14	3.60178374800087e-27	0.953942106337174	-30.4677603	15.520718369382	0.0496417561108146	0.000346564668429093
Interleukin 6	1.009704429	0.970023013264061	1.05100912053508	0.00965764353233698	0.0204556766755019	0.636837318387148	0.720891972190371
Serum Amyloid A	1	0.988900377731011	1.01122420672389	-3.92E-17	0.00569473608947804	0.999999999999995	0.999999809769497
C Reactive Protein	1.0091833673253	0.984293314200214	1.03470282099149	0.00914145659990031	0.0127412241893121	0.473083633520418	0.626127267515344
High Sensitivity C Reactive Protein	1.00832953320612	0.986551922303441	1.03058787332933	0.00829503408638636	0.0111399776245099	0.456502345185288	0.602833081021884
Prothrombin Time	1.0165469781162	0.899570659603983	1.14873439644207	0.0164115685778261	0.0623720627256261	0.792455229310166	0.854853587061812
Activated Partial Thromboplastin Time	0.973885733	0.877363177420757	1.08102715610588	-0.0264613	0.0532515098444392	0.619251302111394	0.71666223334357
Fibrinogen	1.03713898924349	0.92033068580413	1.16877259402598	0.0364659503948777	0.0609633585846718	0.549731998468554	0.656801370122841
Thrombin Time	0.940796341684782	0.745997647003671	1.18646186094889	-0.06102859	0.118369511516972	0.606149920587389	0.705984780379887
