# Supplementary material for: Clinical and laboratory characteristics of hidradenitis suppurativa in a Chinese cohort: a retrospective analysis of 197 cases
Source: Front Med (Lausanne). 2026 Jan 12;12:1721105. doi: 10.3389/fmed.2025.1721105 (PMC12832229; doi:10.3389/fmed.2025.1721105)
Supplement: Supplementary File 3 — Multivariate logistic regression results. [file Data_Sheet_3.csv]

Term	OR	lower_CI	upper_CI	estimate	std.error	p.value	FDR-adjusted P-values
White Blood Cell Count	2.96922523577078	0.707330988111212	12.4641768124428	1.088301055	0.731917152791557	0.137036373437866	0.67984543336767
Lymphocyte Percentage	0.803218197519935	0.574441334582254	1.12310767695077	-0.219128874	0.17103491249522	0.200125593951819	0.67984543336767
Neutrophil Percentage	1.01915754200196	0.693461026367138	1.4978233180037	0.0189763468066946	0.196447237793044	0.923045901423698	0.923045901423698
Absolute Neutrophil Count	0.190196581886055	0.026887476724643	1.34541222040311	-1.6596971	0.998162015233219	0.096361845144509	0.67984543336767
Hemoglobin	0.982777532920043	0.92557786449978	1.04351207635501	-0.017372499	0.0305941424865997	0.570145369665709	0.804911110116295
Mean Corpuscular Volume	0.315099395841049	0.022706854210736	4.37258408134975	-1.154867148	1.34194964534963	0.389464428283214	0.67984543336767
Mean Corpuscular Hemoglobin	41.1921633743558	0.0118407876215398	143300.79870472	3.71824802890309	4.16043528497569	0.371473804881144	0.67984543336767
Mean Corpuscular Hemoglobin Concentration	0.708442046089751	0.354695911180744	1.41498708287078	-0.344687021	0.352962971212146	0.328790535191042	0.67984543336767
Red Cell Distribution Width	0.712304297060233	0.384252399545802	1.32042743834576	-0.339250075	0.31490080432164	0.281335712325103	0.67984543336767
Platelet Count	1.00427125893283	0.996649245978359	1.01195156228556	0.00426216299792243	0.003887011922283	0.272853899247828	0.67984543336767
Total Protein	1.24009843700764	1.1008191940425	1.39699974509113	0.215190761149728	0.060783743191994	0.000399720397143697	0.00959328953144874
Albumin	1.01009748758706	0.845367123678934	1.20692762452068	0.0100468485586116	0.0908322084920019	0.911926508015139	0.923045901423698
Alanine Aminotransferase	0.993230746001355	0.958255385712838	1.02948267185428	-0.006792269	0.0182901454349995	0.710367748339921	0.897306629482005
Aspartate Aminotransferase	0.937504979939651	0.86442375251714	1.01676473471756	-0.064533209	0.0414076361699925	0.119118153105503	0.67984543336767
Total Bilirubin	0.945630302483712	0.8493805635264	1.05278682768874	-0.055903587	0.0547675290238639	0.307376084737359	0.67984543336767
Gender	0.534413949072766	0.125525376020648	2.27522336930957	-0.626584555	0.73911366667785	0.396576502797807	0.67984543336767
Smoking	0.940519945157414	0.430782901207071	2.05341893738188	-0.061322423	0.398381939686396	0.877665935822065	0.923045901423698
Family History	0.923467204387998	0.385025913651948	2.21489423787482	-0.079619992	0.446339105355079	0.858420996412871	0.923045901423698
Age	1.01071978586224	0.91711287354668	1.11388087006437	0.0106627363016801	0.0495854390735293	0.829737964527321	0.923045901423698
Weight	1.11584027281739	0.888096468747858	1.40198678663441	0.109607729000195	0.116470732098625	0.34666627294404	0.67984543336767
Height	0.000472216271351827	2.24519528188307e-14	9931795.632	-7.658073475	12.1272067979348	0.527727534718534	0.791591302077801
BMI	0.754994057458724	0.366674212871148	1.55455717034101	-0.281045401	0.368487820325613	0.445642751287213	0.71302840205954
Age Of Onset	1.08406483554701	0.966076453671687	1.21646331737316	0.0807177126190533	0.0587908244554963	0.169763395203796	0.67984543336767
Diagnostic Delay	1.02054151513075	0.921636283515973	1.13006074384582	0.0203333836071324	0.0520091853510751	0.695828614812551	0.897306629482005
