# Supplementary material for: Clinical and laboratory characteristics of hidradenitis suppurativa in a Chinese cohort: a retrospective analysis of 197 cases
Source: Front Med (Lausanne). 2026 Jan 12;12:1721105. doi: 10.3389/fmed.2025.1721105 (PMC12832229; doi:10.3389/fmed.2025.1721105)
Supplement: Supplementary File 4 — ROC analyses based on univariate models. [file Data_Sheet_4.csv]

Predictor	AUC	AUC_Lower	AUC_Upper	AUC_p	Cutoff	Sensitivity	Specificity	positive predictive value	negative predictive value	FDR-adjusted P-values
Gender	0.552332979851538	0.503549806139644	0.601116153563431	0.0177493532370197	0.493858381502888	0.921739130434783	0.182926829268293	0.61271676300578	0.625	0.0647329353350131
Smoking	0.559544008483563	0.489617785594266	0.629470231372861	0.0475595534420732	0.572489316239314	0.643478260869565	0.475609756097561	0.632478632478632	0.4875	0.122862179725356
Family History	0.502810180275716	0.442938133596856	0.562682226954576	0.463350844146797	0.581652046783627	0.773913043478261	0.231707317073171	0.585526315789474	0.422222222222222	0.596895429230422
Age	0.604082714740191	0.52177618784968	0.686389241630701	0.00659559377655971	0.533507133943285	0.834782608695652	0.353658536585366	0.644295302013423	0.604166666666667	0.0312692241852062
Weight	0.584941675503712	0.50338925858373	0.666494092423694	0.0206027535346743	0.596167305099713	0.452173913043478	0.719512195121951	0.693333333333333	0.483606557377049	0.0672300378499898
Height	0.526299045599152	0.445511141976762	0.607086949221541	0.261722953525612	0.619928353941465	0.173913043478261	0.939024390243902	0.8	0.447674418604651	0.395776173624096
BMI	0.576564156945917	0.494202942551916	0.658925371339918	0.0342241630370564	0.598160878987672	0.469565217391304	0.695121951219512	0.683544303797468	0.483050847457627	0.0922564394911955
Age Of Onset	0.556998939554613	0.476696412998727	0.637301466110499	0.0820804181356873	0.601487946142515	0.373913043478261	0.768292682926829	0.693548387096774	0.466666666666667	0.172300710137584
Diagnostic Delay	0.585524920466596	0.504358059804002	0.66669178112919	0.0194502671380214	0.556658894510711	0.678260869565217	0.524390243902439	0.666666666666667	0.5375	0.066995364586518
White Blood Cell Count	0.609650053022269	0.537547625404969	0.68175248063957	0.001438056207125	0.590703131998873	0.304347826086957	0.926829268292683	0.853658536585366	0.487179487179487	0.0146983306759999
Lymphocyte Percentage	0.604188759278897	0.531884986391247	0.676492532166548	0.00236895285386895	0.598676436373858	0.31304347826087	0.914634146341463	0.837209302325581	0.487012987012987	0.0146983306759999
Monocyte Percentage	0.519353128313892	0.444304639983219	0.594401616644565	0.306626676290576	0.587129390581781	0.304347826086957	0.804878048780488	0.686274509803922	0.452054794520548	0.442112882093389
Neutrophil Percentage	0.608271474019088	0.535989530307654	0.680553417730522	0.00166294240292217	0.589276132653733	0.330434782608696	0.902439024390244	0.826086956521739	0.490066225165563	0.0146983306759999
Absolute Lymphocyte Count	0.495334040296925	0.42087242162534	0.569795658968509	0.548874676683693	0.584496237528242	0.260869565217391	0.841463414634146	0.697674418604651	0.448051948051948	0.642079810460169
Absolute Monocyte Count	0.569618239660657	0.496060042920617	0.643176436400698	0.03179685650789	0.59173613535348	0.295652173913043	0.890243902439024	0.790697674418605	0.474025974025974	0.0896093228858717
Absolute Neutrophil Count	0.604559915164369	0.532094289528649	0.677025540800089	0.00234152149481326	0.592793292152576	0.295652173913043	0.926829268292683	0.85	0.484076433121019	0.0146983306759999
Red Blood Cell Count	0.515058324496288	0.440591496860835	0.589525152131742	0.345926449799112	0.584109766753491	0.269565217391304	0.853658536585366	0.720930232558139	0.454545454545455	0.476609775278776
Hemoglobin	0.537698833510074	0.463297299074751	0.612100367945398	0.160325536865704	0.592820671501227	0.226086956521739	0.914634146341463	0.787878787878788	0.457317073170732	0.268653602315504
Hematocrit	0.542470837751856	0.468454658960949	0.616487016542762	0.130367123510624	0.587296036243412	0.252173913043478	0.902439024390244	0.783783783783784	0.4625	0.226039457463704
Mean Corpuscular Volume	0.557317073170732	0.483592169638475	0.631041976702989	0.0637802626923246	0.622762464441411	0.217391304347826	0.963414634146341	0.892857142857143	0.467455621301775	0.152091395650928
Mean Corpuscular Hemoglobin	0.58950159066808	0.517288595171387	0.661714586164774	0.00756513488351764	0.62896011311094	0.243478260869565	0.98780487804878	0.96551724137931	0.482142857142857	0.0312692241852062
Mean Corpuscular Hemoglobin Concentration	0.599787910922588	0.528060140952217	0.671515680892958	0.00319799173217909	0.59322200776334	0.295652173913043	0.951219512195122	0.894736842105263	0.490566037735849	0.0180250443086458
Red Cell Distribution Width	0.5432131495228	0.469436339962833	0.616989959082766	0.125478698535067	0.591907694509288	0.217391304347826	0.951219512195122	0.862068965517241	0.464285714285714	0.226039457463704
Platelet Count	0.595705196182397	0.523138759034791	0.668271633330003	0.00486934989138282	0.595879821461712	0.304347826086957	0.902439024390244	0.813953488372093	0.480519480519481	0.0251583077721446
Mean Platelet Volume	0.560233297985154	0.486602496914789	0.633864099055519	0.0544267250930377	0.589609091463809	0.31304347826087	0.841463414634146	0.73469387755102	0.466216216216216	0.134978278230734
Large Platelet Ratio	0.582290562036055	0.509366703754488	0.655214420317622	0.0134918969017489	0.587119418924717	0.339130434782609	0.853658536585366	0.764705882352941	0.479452054794521	0.0522811004942768
Platelet Distribution Width	0.59050901378579	0.517850993484735	0.663167034086845	0.00731232714484208	0.584683391391564	0.365217391304348	0.841463414634146	0.763636363636364	0.485915492957746	0.0312692241852062
Eosinophil Percentage	0.455991516436903	0.381949275475643	0.530033757398164	0.87798344308258	0.583855900011927	0.156521739130435	0.939024390243902	0.782608695652174	0.442528735632184	0.954999534581052
Basophil Percentage	0.551060445387063	0.476809586287323	0.625311304486802	0.0888545022414163	0.5847594583652	0.321739130434783	0.841463414634146	0.74	0.469387755102041	0.17260626430056
Absolute Eosinophil Count	0.525874867444327	0.451681917769055	0.600067817119598	0.247129047306446	0.585572050867642	0.243478260869565	0.902439024390244	0.777777777777778	0.459627329192547	0.383050023324991
Absolute Basophil Count	0.552598091198303	0.478041936322866	0.62715424607374	0.0833713113568955	0.613887056004923	0.217391304347826	0.939024390243902	0.833333333333333	0.461077844311377	0.172300710137584
Total Protein	0.652439024390244	0.577947150623023	0.726930898157465	3.02420902638765e-05	0.598431811148956	0.408695652173913	0.853658536585366	0.796610169491525	0.507246376811594	0.000937504798180173
Albumin	0.579003181336161	0.501363674633826	0.656642688038497	0.0230527705578704	0.649132101413085	0.243478260869565	0.963414634146341	0.903225806451613	0.475903614457831	0.0714635887293981
Alanine Aminotransferase	0.612142099681866	0.534312449289651	0.689971750074081	0.00237069849612901	0.619435944197592	0.452173913043478	0.804878048780488	0.764705882352941	0.511627906976744	0.0146983306759999
Aspartate Aminotransferase	0.632290562036055	0.55644260407164	0.708138520000471	0.000314786909604004	0.609954892749379	0.521739130434783	0.731707317073171	0.731707317073171	0.521739130434783	0.00650559613181608
Blood Urea Nitrogen	0.381813361611877	0.304594734106394	0.45903198911736	0.998649523829364	0.739915130635065	0.00869565217391304	1	1	0.418367346938776	0.998649523829364
Creatinine	0.491251325556734	0.411462413789522	0.571040237323945	0.585081094094651	0.586416948486896	0.260869565217391	0.841463414634146	0.697674418604651	0.448051948051948	0.659545960615789
Uric Acid	0.500636267232238	0.420073054708556	0.581199479755919	0.493824792216813	0.586016855062511	0.339130434782609	0.792682926829268	0.696428571428571	0.460992907801418	0.600336021910635
Glucose	0.432820784729586	0.351233004951301	0.514408564507872	0.946721111873661	0.593751773226366	0.0260869565217391	1	1	0.422680412371134	0.998649523829364
Total Cholesterol	0.517603393425239	0.438829564163728	0.596377222686749	0.330694458128725	0.587516026693965	0.31304347826087	0.841463414634146	0.73469387755102	0.466216216216216	0.465978554635931
Triglycerides	0.501060445387063	0.420319969831514	0.581800920942611	0.489731306839156	0.586936331195587	0.269565217391304	0.817073170731707	0.673913043478261	0.443708609271523	0.600336021910635
Low Density Lipoprotein Cholesterol	0.537698833510074	0.45841667430486	0.616980992715289	0.175672365140138	0.594183189188786	0.321739130434783	0.841463414634146	0.74	0.469387755102041	0.286623332597067
Total Bilirubin	0.618663838812301	0.542508400503558	0.694819277121044	0.00112894103921931	0.620981472789487	0.434782608695652	0.865853658536585	0.819672131147541	0.522058823529412	0.0146983306759999
High Density Lipoprotein Cholesterol	0.400689289501591	0.330756129794552	0.470622449208629	0.997310026466402	0.574293776227398	0.973913043478261	0.0487804878048781	0.589473684210526	0.571428571428571	0.998649523829364
Procalcitonin	0.579109225874867	0.543301620578525	0.61491683117121	7.44870798404686e-06	0.680830627357389	0.156521739130435	1	1	0.458100558659218	0.000461819895010905
Interleukin 6	0.477094379639449	0.436353019294753	0.517835739984144	0.864758689420988	0.585093971870791	0.0521739130434783	1	1	0.429319371727749	0.954999534581052
Serum Amyloid A	0.526086956521739	0.488111234424793	0.564062678618685	0.089087104155128	0.583756345177665	0.11304347826087	1	1	0.445652173913043	0.17260626430056
C Reactive Protein	0.495227995758218	0.446347317042768	0.544108674473669	0.57587278577941	0.585723214896288	0.104347826086957	1	1	0.443243243243243	0.659545960615789
High Sensitivity C Reactive Protein	0.503711558854719	0.46440963174986	0.543013485959578	0.426576611471252	0.587694083987962	0.0695652173913043	1	1	0.433862433862434	0.57495108502647
Prothrombin Time	0.447348886532344	0.39006481222493	0.504632960839757	0.964186465340437	0.584326865004898	0.104347826086957	1	1	0.443243243243243	0.998649523829364
Activated Partial Thromboplastin Time	0.497083775185578	0.438922732888427	0.555244817482729	0.539143200635264	0.584356468183052	0.173913043478261	0.963414634146341	0.869565217391304	0.454022988505747	0.642079810460169
Fibrinogen	0.438123011664899	0.380478436396114	0.495767586933685	0.982306774145624	0.584597256791124	0.0782608695652174	1	1	0.436170212765957	0.998649523829364
Thrombin Time	0.523647932131495	0.465764281589218	0.581531582673773	0.21164012674546	0.585547638094109	0.182608695652174	1	1	0.465909090909091	0.336453534826115
