# Supplementary material for: Clinical and laboratory characteristics of hidradenitis suppurativa in a Chinese cohort: a retrospective analysis of 197 cases
Source: Front Med (Lausanne). 2026 Jan 12;12:1721105. doi: 10.3389/fmed.2025.1721105 (PMC12832229; doi:10.3389/fmed.2025.1721105)
Supplement: Supplementary File 5 — ROC analyses based on multivariate models. [file Data_Sheet_5.csv]

Predictor	AUC	AUC_Lower	AUC_Upper	Cutoff	Sensitivity	Specificity	positive predictive value	negative predictive value
Multivariable_Model	0.689130434782609	0.617204796661698	0.76105607290352	0.621155399913073	0.434782608695652	0.902439024390244	0.862068965517241	0.532374100719424
